# Supplementary material for: Overexpression of UBA5 in Cells Mimics the Phenotype of Cells Lacking UBA5
Source: Int J Mol Sci. 2022 Jul 4;23(13):7445. doi: 10.3390/ijms23137445 (PMC9267032; doi:10.3390/ijms23137445)
Supplement: Supplementary file 1 [file ijms-23-07445-s001.zip]

Archive with 1 entries (1 files):
- ijms-1770179-supplementary.pdf
